# Supplementary material for: Perspectives and Misconceptions of an Online Adult Male Cohort Regarding Prostate Cancer Screening
Source: Curr Oncol. 2024 Oct 20;31(10):6395–405. doi: 10.3390/curroncol31100475 (PMC11506613; doi:10.3390/curroncol31100475)
Supplement: Supplementary file 1 [file curroncol-31-00475-s001.zip]

Archive with 1 entries (1 files):
- curroncol-3205621-supplementary.pdf
